# Supplementary material for: Preparing for Practice: An Exploration of Health and Social Care Professionals’ Perceptions of Behaviour Change Education
Source: Behav Sci (Basel). 2025 Nov 8;15(11):1523. doi: 10.3390/bs15111523 (PMC12649299; doi:10.3390/bs15111523)
Supplement: Supplementary file 1 [file behavsci-15-01523-s001.zip]

Archive with 1 entries (1 files):
- behavsci-3920510-supplementary.pdf
